# Supplementary material for: Isotope values of the bioavailable strontium in inland southwestern Sweden—A baseline for mobility studies
Source: PLoS One. 2018 Oct 4;13(10):e0204649. doi: 10.1371/journal.pone.0204649 (PMC6171848; doi:10.1371/journal.pone.0204649)
Supplement: S1 Appendix — (XLSX) [file pone.0204649.s001.xlsx]

## Sheet: Sheet1
Site no	Lab no.	Location/ Site	Area	Source/ Context	Sample type	Species	Bedrock	Geological Period	Bedrock units	Age	Strontium isotope ratio	2 Sigma	Lat (WGS84 dec)	Long (WGS84 dec)	Ref
1	MA-147674	Ekedalen	Falbygden	Spring	Water		Sedimentary/ Limestone	Lower paleozoic/Cambro- Silurian	339	550-400 MA	0.71463	0.00001	58.200556°	13.835760°	Unpub.
2	MA-147672	Guds källa	Falbygden	Spring	Water		Sedimentary/ Slate	Lower paleozoic/Cambro- Silurian	339	550-400 MA	0.71554	0.00001	58.192938°	13.797854°	Unpub.
3	MA-147671	Hålsdammen	Falbygden	Pond	Water		Sedimentary/ Slate	Lower paleozoic/Cambro- Silurian	339	550-400 MA	0.7136	0.00001	58.145330°	13.741104°	Unpub.
4	MA-147673	Skarpegården	Falbygden	Spring/Pond	Water		Sedimentary/ Alum shale	Lower paleozoic/Cambro- Silurian	339	550-400 MA	0.71327	0.00001	58.220158°	13.707012°	Unpub.
5	MA-147675	Högstena	Falbygden	Spring	Water		Sedimentary/ Limestone	Lower paleozoic/Cambro- Silurian	339	550-400 MA	0.7133	0.00001	58.231937°	13.719815°	Unpub.
6	MA-147676	Gröngatan	Falbygden	Spring	Water		Sedimentary/ Slate	Lower paleozoic/Cambro- Silurian	339	550-400 MA	0.71416	0.00001	58.220224°	13.819642°	Unpub.
7	MA-147677	Dimbo bäck	Falbygden	Creek	Water		Sedimentary/ Limestone	Lower paleozoic/Cambro- Silurian	339	550-400 MA	0.71418	0.00001	58.168403°	13.816650°	Unpub.
8	MA-147678	Åsle tå	Falbygden	Stream	Water		Sedimentary/ Sandstone	Lower paleozoic/ Lower Cambrian	340	550-510 MA	0.71459	0.00001	58.179134°	13.686905°	Unpub.
9	MA-147681	Odens källa	Falbygden	Spring	Water		Sedimentary/ Limestone	Lower paleozoic/Cambro- Silurian	339	550-400 MA	0.71395	0.00002	58.234052°	13.601083°	Unpub.
10	MA-145545	Ålleberg	Falbygden	Spring	Water		Sedimentary/ Slate	Lower paleozoic/Cambro- Silurian	339	550-400 MA	0.7131	0.00002	58.142507°	13.606867°	Unpub.
11	MA-147960	Bockaskede kvarn	Falbygden	Spring	Water		Sedimentary/ Limestone	Lower paleozoic/Cambro- Silurian	339	550-400 MA	0.71405	0.00002	58.456994°	13.733208°	Unpub.
12	MA-147959	Ruskela	Falbygden	Spring	Water		Sedimentary/ Slate	Lower paleozoic/Cambro- Silurian	339	550-400 MA	0.71405	0.00002	58.290200°	13.645779°	Unpub.
13	MA-147962	Paradiset	Falbygden	Spring	Water		Sedimentary/ Limestone	Lower paleozoic/Cambro- Silurian	339	550-400 MA	0.71421	0.00001	58.429547°	13.693332°	Unpub.
14	MA-147963	Hålltorp	Falbygden	Spring	Water		Sedimentary/ Limestone	Lower paleozoic/Cambro- Silurian	339	550-400 MA	0.71461	0.00001	58.377486°	13.670736°	Unpub.
15	MA-147961	Ryd	Falbygden	Spring	Water		Sedimentary/ Limestone	Lower paleozoic/Cambro- Silurian	339	550-400 MA	0.71491	0.00002	58.429936°	13.838164°	Unpub.
16	MA-145546	Logården	Falbygden	Spring	Water		Sedimentary/ Limestone	Lower paleozoic/Cambro- Silurian	339	550-400 MA	0.71485	0.00001	58.153389°	13.648125°	Unpub.
17	MA-145547	Torbjörntorp	Falbygden	Stream	Water		Sedimentary/ Limestone	Lower paleozoic/Cambro- Silurian	339	550-400 MA	0.71448	0.00001	58.209685°	13.599846°	Unpub.
18	MA-153529	Vilske- Kleva bäck	Falbygden	Creek	Water		Sedimentary/Sandstone (340)	Lower paleozoic/ Lower Cambrian	340	550-510 MA	0.71414	0.00004	58.216050°	13.447972°	Unpub.
19	MA-155588	Disakällan	Falbygden	Spring	Water		Sedimentary/ Sandstone	Lower paleozoic/ Lower Cambrian	340	550-510 MA	0.71478	0.00003	58.133943°	13.407845°	Unpub.
20	MA-170526	Hornborgaån	Falbygden	Stream	Water		Sedimentary/ Sandstone	Lower paleozoic/ Lower Cambrian	340	550-510 MA	0.71527	0.00001	58.293409°	13.586271°	Unpub.
21	GER pore water	Hångsdala 82 (Hjortmossen)	Falbygden	pore water	Water		Intrusive/ Diabase	Upper paleozoic/ Devonian- Permian	P/J 332	350-250 MA	0.71724	0.00005	58.154026°	13.750262°	Frei et al. 2009
22	MA-147680	Munkestens källa	Halle and Hunne mountain	Spring	Water		Sedimentary/ Sandstone	Lower paleozoic/Lower Cambrian	340	550-510 MA	0.71816	0.00001	58.366031°	12.471121°	Unpub.
23	MA-147956	Nygårdstrappor	Halle and Hunne mountain	Spring	Water		Intrusive/ Diabase	Upper paleozoic/ Devonian- Permian	P/J 332	350-250 MA	0.71243	0.00001	58.328460°	12.391795°	Unpub.
24	MA-147957	Brudslöjan	Halle and Hunne mountain	Waterfall/Stream	Water		Intrusive/ Diabase	Upper paleozoic/ Devonian- Permian	P/J 332	350-250 MA	0.71181	0.00001	58.377537°	12.410222°	Unpub.
25	MA-147964	Rutsäter	Kinnekulle	Spring	Water		Sedimentary/ Slate	Lower paleozoic/Cambro- Silurian	339	550-400 MA	0.7157	0.00001	58.603789°	13.405249°	Unpub.
26	MA-147970	Grönskogs källa	Kinnekulle	Spring	Water		Sedimentary/ Alum shale	Lower paleozoic/Cambro- Silurian	339	550-400 MA	0.71378	0.00001	58.600308°	13.368320°	Unpub.
27	MA-147967	Bergsgården	Kinnekulle	Spring	Water		Sedimentary/ Limestone	Lower paleozoic/Cambro- Silurian	339	550-400 MA	0.71542	0.00001	58.603110°	13.441423°	Unpub.
28	MA-147969	Hällekis säteri	Kinnekulle	Waterfall/stream	Water		Sedimentary/ Alum shale	Lower paleozoic/Cambro- Silurian	339	550-400 MA	0.71762	0.00001	58.617141°	13.393225°	Unpub.
29	MA-153530	St Brigidakällan	Kinnekulle	Spring	Water		Sedimentary/ Sandstone	Lower paleozoic/Cambro- Silurian	340	550-400 MA	0.71908	0.00001	58.524731°	13.372279°	Unpub.
30	MA-147953	Hemsjön	SNE	Creek	Water		Intrusive/ Granitoid igenous rock	Precambrian/Early Proterozoic	547	1.71- 1.66 Ga	0.71944	0.00001	57.859775°	12.490202°	Unpub.
31	MA-153110	Dalumkälla	SNE	Spring	Water		Intrusive/ Granitoid igenous rock	Precambrian/Early Proterozoic	547	1.71- 1.66 Ga	0.71924	0.00001	57.900002°	13.477431°	Unpub.
32	MA-153112	Borgstena, Fagerås	SNE	Creek	Water		Intrusive/ Granitoid igenous rock	Precambrian/Early Proterozoic	546	1.71- 1.66 Ga	0.72031	0.00001	57.861350°	13.008000°	Unpub.
33	MA-153528	Nissabäckens källa	SNE	Spring	Water		Intrusive/ Granitoid igenous rock	Precambrian/Early Proterozoic	547	1.71- 1.66 Ga	0.72383	0.00001	58.152010°	13.248934°	Unpub.
34	MA-160121	Nossan	SNE	Stream	Water		Intrusive/ Granitoid igenous rock	Precambrian/Early Proterozoic	547	1.71- 1.66 Ga	0.72254	0.00002	58.087914°	12.896382°	Unpub.
35	MA-170715	Vimleån	SNE	Stream	Water		Intrusive/ Granitoid igenous rock	Precambrian/Early Proterozoic	547	1.71- 1.66 Ga	0.72013	0.00001	58.003237°	13.196130°	Unpub.
36	MA-147679	Skara	SNE	Stream	Water		Intrusive/ Granitoid igenous rock	Precambrian/Early Proterozoic	546	1.71- 1.66 Ga	0.7219	0.00001	58.388009°	13.440902°	Unpub.
37	MA-147966	Algutstorp	SNE	Spring	Water		Intrusive/ Granitoid igenous rock	Precambrian/Early Proterozoic	546	1.71- 1.66 Ga	0.728	0.00001	58.017290°	12.823460°	Unpub.
38	MA-147968	Hallerstorp norra	SNE	Spring	Water		Intrusive/ Granitoid igenous rock	Precambrian/Early Proterozoic	546	1.71- 1.66 Ga	0.72473	0.00001	57.982939°	12.687446°	Unpub.
39	MA-147965	Bjurum	SNE	Creek	Water		Intrusive/ Granitoid igenous rock	Precambrian/Early Proterozoic	546	1.71- 1.66 Ga	0.72431	0.00001	58.499981°	13.592442°	Unpub.
40	MA-147952	Rödene	SNE	Spring	Water		Intrusive/ Granitoid igenous rock	Precambrian/Early Proterozoic	547	1.71- 1.66 Ga	0.7246	0.00001	57.963560°	12.561621°	Unpub.
41	MA-147951	Kvarnsjön	SNE	Lake	Water		Intrusive/ Granitoid igenous rock	Precambrian/Early Proterozoic	547	1.71- 1.66 Ga	0.71824	0.00001	57.949707°	12.517656°	Unpub.
42	MA-148251	Magra	SNE	Spring	Water		Intrusive/ Granitoid igenous rock	Precambrian/Early Proterozoic	546	1.71- 1.66 Ga	0.72185	0.00002	58.111036°	12.621263°	Unpub.
43	MA-150320	Nykällan	SNE	Spring	Water		Intrusive/ Granitoid igenous rock	Precambrian/Early Proterozoic	546	1.71- 1.66 Ga	0.71569	0.00001	58.335733°	12.921730°	Unpub.
44	MA-153109	Gällstad	SNE	Stream	Water		Intrusive/ Granitoid igenous rock	Precambrian/Early Proterozoic	546	1.71- 1.66 Ga	0.72548	0.00002	57.670656°	13.432497°	Unpub.
45	MA-153111	Stålarpkälla	SNE	Spring	Water		Intrusive/ Igenous rock (gabbro, diorite…)	Precambrian/Middle- Late Proterozoic	550	1.3- 0.5 Ga	0.71761	0.00002	57.732361°	13.126594°	Unpub.
46	MA-147954	Ryggebol	SNW	Spring	Water		Intrusive/ Felsic metavolcanic rock	Precambrian/Early Proterozoic	545	1.66- 1.61 Ga	0.72024	0.00002	57.791722°	12.343751°	Unpub.
47	MA-147958	Öjared	SNW	Creek	Water		Intrusive/ Felsic metavolcanic rock	Precambrian/Early Proterozoic	545	1.66- 1.61 Ga	0.72173	0.00001	57.839852°	12.393488°	Unpub.
48	MA-147955	Jonsered	SNW	Creek	Water		Intrusive/ Gneisses and Granitoid igenous rock	Precambrian/Early Proterozoic	531	1.61- 1.56 Ga	0.7217	0.00001	57.744731°	12.181233°	Unpub.
49	MA-148252	Ormans källa	SNW	Spring	Water		Intrusive/ Gneisses and Granitoid igenous rock	Precambrian/Early Proterozoic	531	1.61- 1.56 Ga	0.7219	0.00001	58.013424°	12.445010°	Unpub.
50	MA-150315	Grimsäng källa	SNW	Spring	Water		Intrusive/ Felsic metavolcanic rock	Precambrian/Early Proterozoic	545	1.66- 1.61 Ga	0.72134	0.00001	58.048556°	12.307980°	Unpub.
51	MA-150316	Starrkärr	SNW	Stream	Water		Intrusive/ Gneisses and Granitoid igenous rock	Precambrian/Early Proterozoic	531	1.61- 1.56 Ga	0.72006	0.00002	57.916888°	12.159931°	Unpub.
52	MA-150318	Grästorp	SNW	Stream	Water		Intrusive/ Gneisses and Granitoid igenous rock	Precambrian/Early Proterozoic	531	1.61- 1.56 Ga	0.72127	0.00001	58.357448°	12.697598°	Unpub.
53	MA-150319	Väne- Åsaka	SNW	Stream	Water		Intrusive/ Gneisses and Granitoid igenous rock	Precambrian/Early Proterozoic	531	1.61- 1.56 Ga	0.72078	0.00001	58.215903°	12.430727°	Unpub.
54	MA-150317	Råda ås	SNW	Spring	Water		Intrusive/ Igenous rock (gabbro, diorite…)	Precambrian/ Middle Proterozoic	530	1.5- 1.3 Ga	0.72356	0.00001	58.511095°	13.094877°	Unpub.
55	MA-153108	Horsakälla	SNW	Spring	Water		Intrusive/ Granitoid igenous rock	Precambrian/Early Proterozoic	546	1.71- 1.66 Ga	0.71662	0.00002	57.741165°	13.440838°	Unpub.
56	MA-153531	Källefall	TIB	Creek	Water		Intrusive/ Granitoid igenous rock	Precambrian/Early Proterozoic	655	1.86- 1.66 Ga	0.72751	0.00001	58.172414°	14.095110°	Unpub.
57	MA-170716	Sanderyd	TIB	Stream	Water		Intrusive/ Granitoid igenous rock	Precambrian/Early Proterozoic	655	1.86- 1.66 Ga	0.72156	0.00001	57.733588°	14.097798°	Unpub.
58	MA-170717	Banarp	TIB	Creek	Water		Intrusive/ Granitoid igenous rock	Precambrian/Early Proterozoic	703	1.86- 1.76 Ga	0.72199	0.00001	57.727894°	14.196640°	Unpub.
59	MA-172225	Tittabäcken	TIB	Creek	Water		Intrusive/ Granitoid igenous rock	Precambrian/Early Proterozoic	703	1.86- 1.76 Ga	0.72323	0.00002	58.526613°	13.863458°	Unpub.
60	MA-172226	Kvarnängsån	TIB	Stream	Water		Intrusive/ Granitoid igenous rock	Precambrian/Early Proterozoic	703	1.86- 1.76 Ga	0.72485	0.00001	58.656882°	14.246735°	Unpub.
61	MA-172224	Tidan	TIB	Stream	Water		Intrusive/ Granitoid igenous rock	Precambrian/Early Proterozoic	655	1.86- 1.66 Ga	0.72573	0.00001	58.414893°	14.137668°	Unpub.
62	MA-155596	Vänern		Lake	Water			Precambrian			0.7244	0.00003	58.386195°	12.413112°	Unpub.
63		Vättern		Lake	Water			Precambrian			0.726				Wickman and Åberg 1987
64	F3721	Karleby Stommen	Falbygden	Surface collected	Fauna/shell	Arianta Arbustorum	Sedimentary/ Alum shale	Lower paleozoic/Cambro- Silurian	339	550-400 MA	0.7119	0.00001	58.151021°	13.643440°	Sjögren, Price and Ahlström 2009
65	F3722	Karleby Stommen	Falbygden	Surface collected	Fauna/shell	Arianta Arbustorum	Sedimentary/ Alum Shale	Lower paleozoic/Cambro- Silurian	339	550-400 MA	0.71443	0.00001	58.151508°	13.646990°	Sjögren, Price and Ahlström 2009
66	F3723	Karleby Stommen	Falbygden	Surface collected	Fauna/shell	Arianta Arbustorum	Sedimentary/ Alum Shale	Lower paleozoic/Cambro- Silurian	339	550-400 MA	0.71371	0.00001	58.150969°	13.646976°	Sjögren, Price and Ahlström 2009
67	F2813	Falköping stad 3	Falbygden	Passage grave, in chamber	Fauna/enamel	Hare	Sedimentary/ Limestone	Lower paleozoic/Cambro- Silurian	339	550-400 MA	0.71596	0.00001	58.169820°	13.578054°	Sjögren, Price and Ahlström 2009
67	F6276	Falköping stad 3	Falbygden	Passage grave, in chamber	Fauna/enamel	Hare	Sedimentary/ Limestone	Lower paleozoic/Cambro- Silurian	339	550-400 MA	0.71477	0.00001	58.169820°	13.578054°	Sjögren and Price 2013
67	F6277	Falköping stad 3	Falbygden	Passage grave, in chamber	Fauna/Enamel	Red deer	Sedimentary/ Limestone	Lower paleozoic/Cambro- Silurian	339	550-400 MA	0.7177	0.00001	58.169820°	13.578054°	Sjögren and Price 2013	not included
67	F2814	Falköping stad 3	Falbygden	Passage grave, in chamber	Fauna/enamel	Fox	Sedimentary/ Limestone	Lower paleozoic/Cambro- Silurian	339	550-400 MA	0.71424	0.00001	58.169820°	13.578054°	Sjögren, Price and Ahlström 2009	not included
67	F2815	Falköping stad 3	Falbygden	Passage grave, in chamber	Fauna/enamel	Fox	Sedimentary/ Limestone	Lower paleozoic/Cambro- Silurian	339	550-400 MA	0.71381	0.00001	58.169820°	13.578054°	Sjögren, Price and Ahlström 2009	not included
67	F6275	Falköping stad 3	Falbygden	Passage grave, in chamber	Fauna/enamel	Rodent	Sedimentary/ Limestone	Lower paleozoic/Cambro- Silurian	339	550-400 MA	0.71361	0.00001	58.169820°	13.578054°	Sjögren and Price 2013
67	F6274	Falköping stad 3	Falbygden	Passage grave, in chamber	Fauna/enamel	Rodent	Sedimentary/ Limestone	Lower paleozoic/Cambro- Silurian	339	550-400 MA	0.71418	0.00001	58.169820°	13.578054°	Sjögren and Price 2013
67		Mean value- Falköping stad 3	Falbygden	Passage grave	Fauna/enamel		Sedimentary/ Limestone	Lower paleozoic/Cambro- Silurian	339	550-400 MA	0.71463		58.169820°	13.578054°
68	MA-147377	Torbjörntorp 18	Falbygden	Gallery grave, in chamber	Fauna/enamel	Castor	Sedimentary/ Sandstone	Lower paleozoic/ Lower Cambrian	340	550-510 MA	0.71419	0.00002	58.217956°	13.621038°	Unpub.
69	F2799	Gökhem 94	Falbygden	Passage grave	Fauna/enamel	Rodent	Sedimentary/ Alum shale	Lower paleozoic/Cambro- Silurian	339	550-400 MA	0.71411	0.00001	58.164524°	13.454738°	Sjögren, Price and Ahlström 2009
69	F2800	Gökhem 94	Falbygden	Passage grave	Fauna/enamel	Rodent	Sedimentary/ Alum shale	Lower paleozoic/Cambro- Silurian	339	550-400 MA	0.71473	0.00001	58.164524°	13.454738°	Sjögren, Price and Ahlström 2009
69	F2801	Gökhem 94	Falbygden	Passage grave	Fauna/enamel	Rodent	Sedimentary/ Alum shale	Lower paleozoic/Cambro- Silurian	339	550-400 MA	0.71558	0.00001	58.164524°	13.454738°	Sjögren, Price and Ahlström 2009
69	F2802	Gökhem 94	Falbygden	Passage grave	Fauna/enamel	Rodent	Sedimentary/ Alum shale	Lower paleozoic/Cambro- Silurian	339	550-400 MA	0.71422	0.00001	58.164524°	13.454738°	Sjögren, Price and Ahlström 2009
69	F2797	Gökhem 94	Falbygden	Passage grave	Fauna/enamel	Hedgehog	Sedimentary/ Alum shale	Lower paleozoic/Cambro- Silurian	339	550-400 MA	0.71268	0.00001	58.164524°	13.454738°	Sjögren, Price and Ahlström 2009
69	F6273	Gökhem 94	Falbygden	Passage grave, in chamber	Fauna/enamel	Fox	Sedimentary/ Alum shale	Lower paleozoic/Cambro- Silurian	339	550-400 MA	0.71627	0.00001	58.164524°	13.454738°	Sjögren and Price 2013	not included
69	F6272	Gökhem 94	Falbygden	Passage grave, in chamber	Fauna/enamel	Fox	Sedimentary/ Alum shale	Lower paleozoic/Cambro- Silurian	339	550-400 MA	0.71766	0.00001	58.164524°	13.454738°	Sjögren and Price 2013	not included
69	F6271	Gökhem 94	Falbygden	Passage grave	Fauna/enamel	Fox	Sedimentary/ Alum shale	Lower paleozoic/Cambro- Silurian	339	550-400 MA	0.7151	0.00001	58.164524°	13.454738°	Sjögren and Price 2013	not included
69		Mean value- Gökhem 94	Falbygden	Passage grave	Fauna/enamel		Sedimentary/ Alum shale	Lower paleozoic/Cambro- Silurian	339	550-400 MA	0.714264		58.164524°	13.454738°
70	MA-148266	Falköping 26	Falbygden	Gallery grave, in chamber	Fauna/enamel	Rodent	Sedimentary/ Limestone	Lower paleozoic/Cambro- Silurian	339	550-400 MA	0.71347	0.00002	58.175948°	13.553341°	Unpub.
71	MA-148267	Karleby 105	Falbygden	Passage grave, in chamber	Fauna/enamel	Rodent	Sedimentary/ Limestone	Lower paleozoic/Cambro- Silurian	339	550-400 MA	0.71383	0.00001	58.190064°	13.632801°	Unpub.
72	MA-167586	Borgunda 13	Falbygden	Iron Age grave	Fauna/enamel	Rodent	Limestone	Lower paleozoic/Cambro- Silurian	339	550-400 MA	0.71755	0.00002	58.309498°	13.809620°	Unpub.
73	MA-167585	Varnhem 60	Falbygden	Floor. medieval church celler	Fauna/enamel	Rodent	Sedimentary/ Alum shale	Lower paleozoic/Cambro- Silurian	339	550-400 MA	0.71551	0.00001	58.383116°	13.655919°	Unpub.
74	F3154	Valtorp 2	Falbygden	Passage grave, in chamber	Fauna/enamel	Wildcat	Sedimentary/ Limestone	Lower paleozoic/Cambro- Silurian	339	550-400 MA	0.72463	0.00001	58.229512°	13.605757°	Sjögren, Price and Ahlström 2009	not included
74	F3152	Valtorp 2	Falbygden	Passage grave, in chamber	Fauna/enamel	Rodent	Sedimentary/ Limestone	Lower paleozoic/Cambro- Silurian	339	550-400 MA	0.71499	0.00001	58.229512°	13.605757°	Sjögren, Price and Ahlström 2009
74	F3151	Valtorp 2	Falbygden	Passage grave, in chamber	Fauna/enamel	Rodent	Sedimentary/ Limestone	Lower paleozoic/Cambro- Silurian	339	550-400 MA	0.71371	0.00001	58.229512°	13.605757°	Sjögren, Price and Ahlström 2009
74		Mean value- Valtorp 2	Falbygden	Passage grave	Fauna/enamel		Sedimentary/ Limestone	Lower paleozoic/Cambro- Silurian	339	550-400 MA	0.71435		58.229512°	13.605757°
75	F3411	Länghem 36 (Torpa stenhus)	SNE	Medieval castle	Fauna/enamel	Rodent	Intrusive/ Granitoid igenous rock	Precambrian/Early Proterozoic	547	1.71- 1.66 Ga	0.71817	0.00001	57.649918°	13.279574°	Sjögren, Price and Ahlström 2009
75	F3414	Länghem 36 (Torpa stenhus)	SNE	Medieval castle	Fauna/enamel	Rodent	Intrusive/ Granitoid igenous rock	Precambrian/Early Proterozoic	547	1.71- 1.66 Ga	0.71894	0.00001	57.649918°	13.279574°	Sjögren, Price and Ahlström 2009
75	F3413	Länghem 36 (Torpa stenhus)	SNE	Medieval castle	Fauna/enamel	Roe deer	Intrusive/ Granitoid igenous rock	Precambrian/Early Proterozoic	547	1.71- 1.66 Ga	0.71781	0.00001	57.649918°	13.279574°	Sjögren, Price and Ahlström 2009	not included
75		Mean value- Länghem 36 (Torpa stenhus)	SNE	Medieval castle	Fauna/enamel		Intrusive/ Granitoid igenous rock	Precambrian/Early Proterozoic	547		0.71856		57.649918°	13.279574°
76	F3283	Forshem 9 (Aranäs)	SNE	Medieval castle	Fauna/enamel	Field mouse	Intrusive/ Granitoid igenous rock	Precambrian/Early Proterozoic	546	1.71- 1.66 Ga	0.72599	0.00001	58.674969°	13.587587°	Sjögren, Price and Ahlström 2009
76	F3278	Forshem 9 (Aranäs)	SNE	Medieval castle	Fauna/enamel	Pike	Intrusive/ Granitoid igenous rock	Precambrian/Early Proterozoic	546	1.71- 1.66 Ga	0.71416	0.00001	58.674969°	13.587587°	Sjögren, Price and Ahlström 2009	not included
76	F3279	Forshem 9 (Aranäs)	SNE	Medieval castle	Fauna/enamel	Pike	Intrusive/ Granitoid igenous rock	Precambrian/Early Proterozoic	546	1.71- 1.66 Ga	0.7255	0.00001	58.674969°	13.587587°	Sjögren, Price and Ahlström 2009
76	F3280	Forshem 9 (Aranäs)	SNE	Medieval castle	Fauna/enamel	Elk	Intrusive/ Granitoid igenous rock	Precambrian/Early Proterozoic	546	1.71- 1.66 Ga	0.72533	0.00001	58.674969°	13.587587°	Sjögren, Price and Ahlström 2009	not included
76	F3281	Forshem 9 (Aranäs)	SNE	Medieval castle	Fauna/enamel	Elk	Intrusive/ Granitoid igenous rock	Precambrian/Early Proterozoic	546	1.71- 1.66 Ga	0.72536	0.00001	58.674969°	13.587587°	Sjögren, Price and Ahlström 2009	not included
76	F3282	Forshem 9 (Aranäs)	SNE	Medieval castle	Fauna/enamel	Red deer	Intrusive/ Granitoid igenous rock	Precambrian/Early Proterozoic	546	1.71- 1.66 Ga	0.72613	0.00001	58.674969°	13.587587°	Sjögren, Price and Ahlström 2009	not included
76		Mean value- Forshem 9 (Aranäs)	SNE	Medieval castle	Fauna/enamel		Intrusive/ Granitoid igenous rock	Precambrian/Early Proterozoic	546	1.71- 1.66 Ga	0.72575		58.674969°	13.587587°
77	F3286	Skara 68	SNE	Medieval town	Fauna/Throat bone	Roach	Intrusive/ Granitoid igenous rock	Precambrian/Early Proterozoic	546	1.71- 1.66 Ga	0.72692	0.00001	58.385228°	13.439759°	Sjögren, Price and Ahlström 2009
77	F3285	Skara 68	SNE	Medieval town	Fauna/enamel	Pike	Intrusive/ Granitoid igenous rock	Precambrian/Early Proterozoic	546	1.71- 1.66 Ga	0.72918	0.00001	58.385228°	13.439759°	Sjögren, Price and Ahlström 2009	not included
77	F3284	Skara 68	SNE	Medieval town	Fauna/enamel	Pikeperch	Intrusive/ Granitoid igenous rock	Precambrian/Early Proterozoic	546	1.71- 1.66 Ga	0.72629	0.00001	58.385228°	13.439759°	Sjögren, Price and Ahlström 2009
77		Mean value- Skara 68	SNE	Medieval town	Fauna		Intrusive/ Granitoid igenous rock	Precambrian/Early Proterozoic	546	1.71- 1.66 Ga	0.72661		58.385228°	13.439759°
78	F3415	Södra Ving 41 (Vädersholm)	SNE	Medieval castle	Fauna/enamel	Pike	Intrusive/ Granitoid igenous rock	Precambrian/Early Proterozoic	547	1.71- 1.66 Ga	0.71535	0.00001	57.840319°	13.308931°	Sjögren, Price and Ahlström 2009
